# Supplementary material for: Computing foaming flows across scales: From breaking waves to microfluidics
Source: Sci Adv. 2022 Feb 2;8(5):eabm0590. doi: 10.1126/sciadv.abm0590 (PMC8809540; doi:10.1126/sciadv.abm0590)
Supplement: Supplementary file 2 — Movies S1 to S8 [file sciadv.abm0590_movies_s1_to_s8.zip]

Archive with 8 entries (8 files):
- sciadv.abm0590_movie_s1.mp4
- sciadv.abm0590_movie_s2.mp4
- sciadv.abm0590_movie_s3.mp4
- sciadv.abm0590_movie_s4.mp4
- sciadv.abm0590_movie_s5.mp4
- sciadv.abm0590_movie_s6.mp4
- sciadv.abm0590_movie_s7.mp4
- sciadv.abm0590_movie_s8.mp4
